# Supplementary material for: Searching for the universality of nudging: A cross-cultural comparison of the information effects of reminding people about familial support
Source: PLoS One. 2022 Nov 22;17(11):e0277969. doi: 10.1371/journal.pone.0277969 (PMC9681120; doi:10.1371/journal.pone.0277969)
Supplement: S1 Dataset — (CSV) [file pone.0277969.s001.csv]

Group	Country	Qpre_FutureGenerations	Qpre_Yourself	Qpost_FutureGenerations	Qpost_Yourself
CG	Japan	4	3	4	4
CG	Japan	3	2	2	2
CG	Japan	1	5	1	3
CG	Japan	1	1	3	3
CG	Japan	5	5	3	3
CG	Japan	5	4	3	3
CG	Japan	3	3	3	3
CG	Japan	5	4	5	4
CG	Japan	3	1	3	2
CG	Japan	4	2	4	2
CG	Japan	4	2	4	2
CG	Japan	3	3	3	3
CG	Japan	4	2	4	2
CG	Japan	4	3	4	3
CG	Japan	2	2	2	2
CG	Japan	5	3	5	4
CG	Japan	4	3	2	3
CG	Japan	2	2	3	2
CG	Japan	1	1	4	3
CG	Japan	4	3	5	4
CG	Japan	5	5	4	4
CG	Japan	5	4	5	5
CG	Japan	5	5	2	2
CG	Japan	5	5	5	5
CG	Japan	5	5	4	3
CG	Japan	5	5	5	5
CG	Japan	5	4	5	4
CG	Japan	4	3	4	4
CG	Japan	3	3	4	4
CG	Japan	5	5	5	3
CG	Japan	3	5	3	4
CG	Japan	4	3	3	3
CG	Japan	5	5	4	5
CG	Japan	4	3	5	4
CG	Japan	1	1	1	2
CG	Japan	3	3	3	3
CG	Japan	4	4	4	4
CG	Japan	5	4	3	3
CG	Japan	5	4	4	4
CG	Japan	5	4	3	3
CG	Japan	5	3	5	4
CG	Japan	4	3	4	3
CG	Japan	5	5	5	5
CG	Japan	5	5	5	5
CG	Japan	3	3	3	3
CG	Japan	4	4	4	4
CG	Japan	3	3	3	3
CG	Japan	4	3	2	2
CG	Japan	3	3	3	3
CG	Japan	5	4	5	4
CG	Japan	4	3	2	2
CG	Japan	4	4	4	4
CG	Japan	4	1	4	2
CG	Japan	4	3	2	2
CG	Japan	4	4	2	2
CG	Japan	3	3	3	3
CG	Japan	5	3	5	3
CG	Japan	2	2	2	2
CG	Japan	3	3	3	3
CG	Japan	3	2	3	2
CG	Japan	5	4	3	3
CG	Japan	3	2	2	2
CG	Japan	4	4	4	4
CG	Japan	3	2	3	2
CG	Japan	5	4	4	4
CG	Japan	4	2	4	4
CG	Japan	4	3	4	3
CG	Japan	5	4	5	4
CG	Japan	4	2	4	3
CG	Japan	3	3	3	3
CG	Japan	4	4	4	4
CG	Japan	4	3	3	3
CG	Japan	4	3	3	3
CG	Japan	4	3	4	4
CG	Japan	4	3	3	4
CG	Japan	5	4	4	3
CG	Japan	3	2	2	2
CG	Japan	3	3	3	3
CG	Japan	5	5	5	5
CG	Japan	5	4	5	4
CG	Japan	4	4	3	2
CG	Japan	4	4	4	3
CG	Japan	5	4	5	4
CG	Japan	2	2	2	2
CG	Japan	3	2	3	1
CG	Japan	1	1	5	3
CG	Japan	5	4	5	4
CG	Japan	5	4	5	4
CG	Japan	4	2	4	2
CG	Japan	4	3	4	3
CG	Japan	4	3	4	3
CG	Japan	3	3	3	3
CG	Japan	2	2	2	2
CG	Japan	5	5	5	5
CG	Japan	5	4	5	4
CG	Japan	3	3	4	4
CG	Japan	3	3	3	3
CG	Japan	5	5	4	5
CG	Japan	3	2	3	3
CG	Japan	5	3	4	3
CG	Japan	3	2	4	2
CG	Japan	4	3	4	3
CG	Japan	3	3	3	3
CG	Japan	4	2	3	2
CG	Japan	4	4	3	3
CG	Japan	4	3	3	3
CG	Japan	4	4	3	3
CG	Japan	5	4	5	4
CG	Japan	4	3	3	2
CG	Japan	3	3	3	3
CG	Japan	3	1	3	1
CG	Japan	4	4	4	4
CG	Japan	4	4	4	4
CG	Japan	4	2	3	3
CG	Japan	5	4	5	4
CG	Japan	1	1	1	1
CG	Japan	5	5	5	4
CG	Japan	3	2	3	2
CG	Japan	3	3	3	3
CG	Japan	5	3	4	3
CG	Japan	4	3	5	4
CG	Japan	4	3	5	4
CG	Japan	4	2	3	3
CG	Japan	4	3	4	3
CG	Japan	4	3	4	3
CG	Japan	5	5	5	5
CG	Japan	4	4	3	2
CG	Japan	2	3	2	2
CG	Japan	4	2	2	2
CG	Japan	5	4	4	3
CG	Japan	5	5	2	2
CG	Japan	4	4	4	4
CG	Japan	5	5	5	5
CG	Japan	1	1	1	1
CG	Japan	3	2	4	3
CG	Japan	4	3	4	3
CG	Japan	3	3	3	3
CG	Japan	5	5	5	5
CG	Japan	5	2	5	3
CG	Japan	2	2	2	2
CG	Japan	4	2	4	3
CG	Japan	5	4	5	4
CG	Japan	4	4	3	3
CG	Japan	5	5	1	1
CG	Japan	3	3	4	4
CG	Japan	4	4	4	4
CG	Japan	2	2	2	2
CG	Japan	5	5	5	5
CG	Japan	4	4	4	4
CG	Japan	4	3	3	3
CG	Japan	3	3	3	3
CG	Japan	4	4	4	4
CG	Japan	3	2	3	2
CG	Japan	3	3	3	3
CG	Japan	4	4	4	4
CG	Japan	4	3	3	2
CG	Japan	5	4	3	3
CG	Japan	4	3	3	2
CG	Japan	3	1	4	3
CG	Japan	5	4	3	3
CG	Japan	4	3	5	4
CG	Japan	4	2	5	4
CG	Japan	5	4	5	4
CG	Japan	3	3	2	2
CG	Japan	3	2	3	2
CG	Japan	3	3	3	3
CG	Japan	4	3	3	3
CG	Japan	5	5	5	5
CG	Japan	4	3	5	4
CG	Japan	5	4	5	5
CG	Japan	4	3	5	4
CG	Japan	3	1	3	1
CG	Japan	4	2	3	3
CG	Japan	3	3	3	3
CG	Japan	4	3	3	2
CG	Japan	2	1	3	2
CG	Japan	3	3	4	4
CG	Japan	4	3	4	3
CG	Japan	4	4	4	4
CG	Japan	3	3	4	3
CG	Japan	5	4	5	4
CG	Japan	1	2	2	2
CG	Japan	3	1	2	2
CG	Japan	4	3	3	2
CG	Japan	2	2	2	2
CG	Japan	3	3	3	1
CG	Japan	5	4	4	4
CG	Japan	5	4	5	3
CG	Japan	3	3	4	4
CG	Japan	5	5	5	5
CG	Japan	5	4	5	4
CG	Japan	5	4	5	4
CG	Japan	2	2	2	1
CG	Japan	5	5	5	5
CG	Japan	3	3	3	3
CG	Japan	1	1	1	1
CG	Japan	2	4	4	4
CG	Japan	5	4	3	2
CG	Japan	3	2	3	2
CG	Japan	4	4	4	4
CG	Japan	3	3	3	3
CG	Japan	3	3	1	1
CG	Japan	3	3	3	3
CG	Japan	3	3	3	2
CG	Japan	4	4	5	5
CG	Japan	5	4	5	4
CG	Japan	4	2	4	2
CG	Japan	4	3	4	4
CG	Japan	5	5	5	5
CG	Japan	4	4	5	4
CG	Japan	5	5	5	5
CG	Japan	5	4	5	4
CG	Japan	5	5	4	4
CG	Japan	3	2	3	3
CG	Japan	4	3	4	3
CG	Japan	5	5	5	5
CG	Japan	2	3	2	3
CG	Japan	4	4	4	4
CG	Japan	4	2	4	3
CG	Japan	5	4	4	4
CG	Japan	5	5	5	5
CG	Japan	5	4	5	5
CG	Japan	1	1	1	1
CG	Japan	5	5	5	4
CG	Japan	3	3	3	3
CG	Japan	4	2	5	4
CG	Japan	2	2	2	2
CG	Japan	4	4	4	4
CG	Japan	3	3	3	3
CG	Japan	2	2	2	2
CG	Japan	3	3	4	3
CG	Japan	3	3	2	3
CG	Japan	1	1	1	1
CG	Japan	4	2	4	2
CG	Japan	3	2	2	2
CG	Japan	4	3	4	4
CG	Japan	4	4	3	3
CG	Japan	3	4	3	4
CG	Japan	3	3	4	4
CG	Japan	4	4	3	3
CG	Japan	2	2	2	2
CG	Japan	3	3	2	2
CG	Japan	4	4	3	3
CG	Japan	4	4	4	4
CG	Japan	5	5	5	5
CG	Japan	5	4	3	3
CG	Japan	4	2	4	2
CG	Japan	4	2	2	2
CG	Japan	3	2	1	1
CG	Japan	4	4	4	4
CG	Japan	5	4	4	4
CG	Japan	5	1	5	5
CG	Japan	5	5	5	5
CG	Japan	3	2	3	2
CG	Japan	4	3	5	4
CG	Japan	4	4	3	3
CG	Japan	3	3	3	3
CG	Japan	4	3	3	2
CG	Japan	5	4	4	3
CG	Japan	4	1	5	5
CG	Japan	5	5	5	5
CG	Japan	4	4	3	3
CG	Japan	4	4	4	4
CG	Japan	3	3	3	3
CG	Japan	4	3	4	3
CG	Japan	3	3	4	4
CG	Japan	5	5	5	5
CG	Japan	5	5	5	5
CG	Japan	3	3	4	4
CG	Japan	4	3	4	3
CG	Japan	4	3	4	3
CG	Japan	4	4	4	4
CG	Japan	3	2	2	2
CG	Japan	4	4	3	3
CG	Japan	5	3	5	4
CG	Japan	4	3	4	3
CG	Japan	5	4	4	4
CG	Japan	4	2	4	3
CG	Japan	3	2	3	2
CG	Japan	3	3	3	3
CG	Japan	5	5	5	5
CG	Japan	3	3	3	3
CG	Japan	5	4	5	4
CG	Japan	5	5	5	5
CG	Japan	3	2	3	2
CG	Japan	5	5	5	5
CG	Japan	2	2	2	2
CG	Japan	5	4	2	3
CG	Japan	3	3	3	3
CG	Japan	5	5	5	5
CG	Japan	5	4	5	4
CG	Japan	3	3	3	3
CG	Japan	3	3	3	3
CG	Japan	4	4	4	4
CG	Japan	1	1	1	1
CG	Japan	5	5	4	4
CG	Japan	4	2	4	2
CG	Japan	4	3	4	3
CG	Japan	4	2	5	2
CG	Japan	4	4	4	4
CG	Japan	4	3	3	3
CG	Japan	3	3	3	3
CG	Japan	3	3	3	3
CG	Japan	5	5	5	5
CG	Japan	5	4	4	4
CG	Japan	4	4	3	3
CG	Japan	5	5	4	3
CG	Japan	3	2	1	1
CG	Japan	5	4	5	4
CG	Japan	4	4	4	3
CG	Japan	4	4	4	4
CG	Japan	5	4	4	4
CG	Japan	5	5	3	3
CG	Japan	4	3	4	3
CG	Japan	4	3	5	4
CG	Japan	4	4	4	4
CG	Japan	4	3	4	3
CG	Japan	5	5	5	5
CG	Japan	4	3	3	3
CG	Japan	4	4	3	3
CG	Japan	4	3	4	3
CG	Japan	4	1	5	4
CG	Japan	3	2	3	2
CG	Japan	3	2	3	2
CG	Japan	4	4	4	4
CG	Japan	5	4	3	4
CG	Japan	2	3	1	1
CG	Japan	3	2	3	1
CG	Japan	4	4	3	3
CG	Japan	5	4	4	4
CG	Japan	3	2	3	2
CG	Japan	4	2	3	3
CG	Japan	3	3	3	3
CG	Japan	4	3	2	3
CG	Japan	5	3	5	4
CG	Japan	3	2	1	2
CG	Japan	3	2	2	2
CG	Japan	4	3	4	3
CG	Japan	3	3	3	3
CG	Japan	5	4	5	4
CG	Japan	5	4	5	4
CG	Japan	3	3	3	3
CG	Japan	4	3	3	3
CG	Japan	5	4	3	3
CG	Japan	4	4	4	4
CG	Japan	5	5	5	5
CG	Japan	5	4	5	2
CG	Japan	4	3	3	3
CG	Japan	2	2	2	2
CG	Japan	4	2	4	3
CG	Japan	1	1	1	1
CG	Japan	3	3	3	3
CG	Japan	4	2	2	1
CG	Japan	4	2	4	2
CG	Japan	3	4	1	2
CG	Japan	3	3	3	3
CG	Japan	2	3	3	2
CG	Japan	2	2	2	2
CG	Japan	4	3	3	3
CG	Japan	5	1	5	3
CG	Japan	5	4	4	4
CG	Japan	5	4	5	4
CG	Japan	2	4	3	5
CG	Japan	4	3	3	3
CG	Japan	3	3	3	3
CG	Japan	3	3	3	3
CG	Japan	3	3	2	1
CG	Japan	4	3	3	2
CG	Japan	4	5	4	5
CG	Japan	3	2	3	2
CG	Japan	3	3	3	3
CG	Japan	4	3	3	3
CG	Japan	4	3	2	3
CG	Japan	5	4	4	3
CG	Japan	4	3	1	1
CG	Japan	4	3	3	3
CG	Japan	4	4	4	3
CG	Japan	4	4	3	3
CG	Japan	2	2	1	2
CG	Japan	3	3	4	4
CG	Japan	1	1	4	4
CG	Japan	5	5	5	5
CG	Japan	5	5	5	5
CG	Japan	3	3	3	3
CG	Japan	5	5	5	5
CG	Japan	5	5	5	5
CG	Japan	4	3	4	2
CG	Japan	4	5	4	4
CG	Japan	2	2	3	3
CG	Japan	4	3	4	4
CG	Japan	5	2	5	2
CG	Japan	5	4	3	3
CG	Japan	4	4	4	4
CG	Japan	4	3	4	3
CG	Japan	3	3	3	3
CG	Japan	5	5	5	4
CG	Japan	4	3	3	3
CG	Japan	4	4	4	4
CG	Japan	3	3	3	3
CG	Japan	5	4	4	4
CG	Japan	3	2	3	4
CG	Japan	3	3	3	3
CG	Japan	4	4	4	4
CG	Japan	3	3	3	3
CG	Japan	3	1	1	1
CG	Japan	5	3	5	3
CG	Japan	3	2	3	3
CG	Japan	5	4	5	4
CG	Japan	3	3	3	3
CG	Japan	4	3	4	3
CG	Japan	5	4	2	3
CG	Japan	5	5	5	5
CG	Japan	3	3	3	3
CG	Japan	2	3	2	3
CG	Japan	3	2	3	3
CG	Japan	2	2	1	1
CG	Japan	4	4	2	2
CG	Japan	4	2	3	2
CG	Japan	5	5	5	5
CG	Japan	5	4	4	3
CG	Japan	4	3	4	3
CG	Japan	5	4	3	3
CG	Japan	5	5	4	4
CG	Japan	3	3	3	3
CG	Japan	5	4	5	4
CG	Japan	5	3	4	4
CG	Japan	5	4	4	3
CG	Japan	4	4	4	4
CG	Japan	4	3	4	4
CG	Japan	3	1	3	1
CG	Japan	3	3	3	3
CG	Japan	4	4	4	4
CG	Japan	5	4	5	5
CG	Japan	4	4	4	4
CG	Japan	5	4	4	3
CG	Japan	3	3	4	4
CG	Japan	4	2	1	1
CG	Japan	4	2	5	5
CG	Japan	5	3	4	3
CG	Japan	5	4	5	4
CG	Japan	5	3	1	3
CG	Japan	2	2	1	2
CG	Japan	3	2	3	3
CG	Japan	1	1	1	2
CG	Japan	4	2	5	4
CG	Japan	4	3	4	3
CG	Japan	3	3	3	3
CG	Japan	3	3	3	3
CG	Japan	5	2	4	2
CG	Japan	5	5	5	5
CG	Japan	4	3	4	3
CG	Japan	4	4	4	4
CG	Japan	5	3	5	3
CG	Japan	5	4	5	4
CG	Japan	5	4	5	4
CG	Japan	3	4	3	4
CG	Japan	4	4	4	4
CG	Japan	5	2	5	2
CG	Japan	4	3	4	3
CG	Japan	4	3	4	4
CG	Japan	4	5	4	4
CG	Japan	3	2	3	3
CG	Japan	4	2	4	1
CG	Japan	5	4	4	4
CG	Japan	3	4	3	4
CG	Japan	3	1	2	1
CG	Japan	3	3	3	3
CG	Japan	4	3	2	2
CG	Japan	4	2	3	2
CG	Japan	5	5	5	5
CG	Japan	5	3	5	3
CG	Japan	5	5	5	5
CG	Japan	3	3	3	3
CG	Japan	3	3	4	4
CG	Japan	5	4	5	5
CG	Japan	4	3	4	3
CG	Japan	4	4	4	4
CG	Japan	4	2	5	4
CG	Japan	5	4	4	3
CG	Japan	4	3	4	4
CG	Japan	4	3	4	3
CG	Japan	1	1	1	1
CG	Japan	5	4	5	5
CG	Japan	5	5	5	5
CG	Japan	3	2	3	2
CG	Japan	3	3	4	4
CG	Japan	4	3	4	3
CG	Japan	3	3	2	2
CG	Japan	5	5	5	5
CG	Japan	5	4	5	4
CG	Japan	5	4	4	4
CG	Japan	3	3	3	3
CG	Japan	4	4	4	3
CG	Japan	3	3	3	3
CG	Japan	4	3	3	3
CG	Japan	4	4	4	4
CG	Japan	5	5	5	5
CG	Japan	3	2	3	3
CG	Japan	4	3	4	3
CG	Japan	4	4	4	4
CG	Japan	4	3	3	3
CG	Japan	4	4	3	3
CG	Japan	4	3	3	3
CG	Japan	5	4	5	4
CG	Japan	4	3	3	3
CG	Japan	5	5	5	4
CG	Japan	5	5	5	5
CG	Japan	4	3	4	3
CG	Japan	4	3	5	4
CG	Japan	4	2	5	4
CG	Japan	5	3	5	4
CG	Japan	3	2	3	2
CG	Japan	4	3	3	2
CG	Japan	4	3	4	3
CG	Japan	3	3	3	3
CG	Japan	4	3	4	3
CG	Japan	4	3	4	3
CG	Japan	5	4	3	3
CG	Japan	3	1	3	1
CG	Japan	4	4	3	3
CG	Japan	4	4	4	4
CG	Japan	3	3	3	3
CG	Japan	4	3	4	3
CG	Japan	5	4	4	3
CG	Japan	4	3	4	3
CG	Japan	5	4	5	4
CG	Japan	4	3	3	3
CG	Japan	3	3	4	4
CG	Japan	3	3	3	3
CG	Japan	5	5	5	4
CG	Japan	4	3	5	4
CG	Japan	4	3	2	2
CG	Japan	4	3	2	2
CG	Japan	5	3	5	5
CG	Japan	3	3	3	3
CG	Japan	5	4	4	4
CG	Japan	4	3	3	3
CG	Japan	4	4	5	4
CG	Japan	4	3	3	3
CG	Japan	3	1	3	2
CG	Japan	4	3	4	4
CG	Japan	5	5	4	3
CG	Japan	1	1	1	1
CG	Japan	4	3	4	3
CG	Japan	3	3	3	3
CG	Japan	5	4	5	4
CG	Japan	3	2	3	2
CG	Japan	3	2	2	1
CG	Japan	5	3	4	3
CG	Japan	5	4	4	3
CG	Japan	3	3	4	4
CG	Japan	3	2	4	3
CG	Japan	4	3	4	3
CG	Japan	3	3	2	2
CG	Japan	5	4	5	4
CG	Japan	4	3	3	3
CG	Japan	4	3	3	3
CG	Japan	5	2	4	3
CG	Japan	2	2	2	2
CG	Japan	5	3	5	4
CG	Japan	4	3	3	3
CG	Japan	5	5	5	4
CG	Japan	2	2	2	2
CG	Japan	4	3	4	3
CG	Japan	3	2	2	2
CG	Japan	2	2	2	2
CG	Japan	1	1	5	5
CG	Japan	5	4	2	2
CG	Japan	5	5	2	2
CG	Japan	4	3	3	3
CG	Japan	4	3	4	3
CG	Japan	5	4	4	4
CG	Japan	4	3	3	3
CG	Japan	5	4	3	3
CG	Japan	2	2	2	2
CG	Japan	5	4	3	3
CG	Japan	4	4	4	4
CG	Japan	4	4	3	4
CG	Japan	5	3	3	3
CG	Japan	5	5	3	3
CG	Japan	5	5	5	5
CG	Japan	3	3	3	3
CG	Japan	4	4	4	4
CG	Japan	3	3	3	3
CG	Japan	5	3	5	3
CG	Japan	4	3	4	4
CG	Japan	5	4	5	3
CG	Japan	4	1	5	4
CG	Japan	5	5	5	5
CG	Japan	3	3	3	3
CG	Japan	5	5	5	4
CG	Japan	4	4	4	4
CG	Japan	5	4	5	4
CG	Japan	4	4	3	3
CG	Japan	3	1	2	2
CG	Japan	4	3	3	3
CG	Japan	5	4	5	4
CG	Japan	4	3	4	3
CG	Japan	4	4	5	4
CG	Japan	5	4	5	5
CG	Japan	5	3	5	3
CG	Japan	3	2	3	3
CG	Japan	5	3	5	4
CG	Japan	4	3	3	3
CG	Japan	3	2	3	2
CG	Japan	1	1	1	1
CG	Japan	3	3	3	3
CG	Japan	4	3	3	3
CG	Japan	5	4	3	3
CG	Japan	5	4	5	4
CG	Japan	4	4	4	4
CG	Japan	5	4	4	3
CG	Japan	5	3	5	4
CG	Japan	3	2	3	2
CG	Japan	4	4	4	4
CG	Japan	1	2	1	2
CG	Japan	4	3	4	4
CG	Japan	3	3	3	3
CG	Japan	5	5	4	4
CG	Japan	4	3	2	2
CG	Japan	5	4	3	2
CG	Japan	5	5	5	5
CG	Japan	4	3	4	3
CG	Japan	3	4	4	4
CG	Japan	4	4	4	4
CG	Japan	3	3	2	2
CG	Japan	4	3	2	2
CG	Japan	4	4	4	4
CG	Japan	3	2	3	2
CG	Japan	4	4	3	3
CG	Japan	4	4	4	4
CG	Japan	1	1	1	1
CG	Japan	5	4	5	4
CG	Japan	4	3	4	3
CG	Japan	5	4	5	4
CG	Japan	5	3	4	2
CG	Japan	5	4	5	4
CG	Japan	4	3	3	2
CG	Japan	5	4	3	3
CG	Japan	3	2	4	2
CG	Japan	4	3	3	4
CG	Japan	4	3	4	3
CG	Japan	3	3	4	4
CG	Japan	4	4	4	4
CG	Japan	5	4	3	3
CG	Japan	2	1	1	1
CG	Japan	4	2	3	2
CG	Japan	2	2	4	4
CG	Japan	4	4	4	4
CG	Japan	3	2	3	2
CG	Japan	4	4	2	2
CG	Japan	5	3	5	3
CG	Japan	5	4	5	4
CG	Japan	3	3	3	3
CG	Japan	5	5	5	5
CG	Japan	4	4	4	4
CG	Japan	3	1	4	3
CG	Japan	2	2	4	3
CG	Japan	4	4	4	4
CG	Japan	3	3	3	3
CG	Japan	3	3	3	3
CG	Japan	4	2	4	2
CG	Japan	5	5	5	5
CG	Japan	5	4	4	4
CG	Japan	4	4	4	4
CG	Japan	5	4	5	4
CG	Japan	4	2	4	4
CG	Japan	4	2	3	1
CG	Japan	4	1	4	1
CG	Japan	3	3	3	3
CG	Japan	5	4	5	3
CG	Japan	3	3	3	3
CG	Japan	4	3	4	3
CG	Japan	5	4	5	4
CG	Japan	3	3	3	3
CG	Japan	4	3	3	3
CG	Japan	3	3	3	3
CG	Japan	5	3	5	3
CG	Japan	3	1	3	1
CG	Japan	5	4	4	3
CG	Japan	5	3	5	2
CG	Japan	5	4	5	5
CG	Japan	5	4	5	5
CG	Japan	3	2	4	3
CG	Japan	5	5	5	5
CG	Japan	5	4	5	4
CG	Japan	3	3	3	3
CG	Japan	2	2	2	2
CG	Japan	3	2	3	2
CG	Japan	3	2	3	3
CG	Japan	5	5	3	3
CG	Japan	3	3	4	4
CG	Japan	4	2	3	3
CG	Japan	4	2	4	2
CG	Japan	5	3	5	4
CG	Japan	4	4	4	4
CG	Japan	1	1	3	1
CG	Japan	3	4	4	4
CG	Japan	4	2	1	1
CG	Japan	5	5	4	4
CG	Japan	4	3	4	3
CG	Japan	4	2	2	2
CG	Japan	4	4	3	3
CG	Japan	3	3	3	3
CG	Japan	2	2	4	4
CG	Japan	3	1	3	1
CG	Japan	5	4	3	2
CG	Japan	4	2	5	4
CG	Japan	4	3	4	3
CG	Japan	5	4	3	3
CG	Japan	3	3	3	3
CG	Japan	4	3	4	4
CG	Japan	5	5	2	2
CG	Japan	3	4	2	2
CG	Japan	2	2	2	2
CG	Japan	3	3	2	3
CG	Japan	3	4	4	4
CG	Japan	5	4	5	4
CG	Japan	4	3	3	3
CG	Japan	4	3	3	3
CG	Japan	5	4	4	4
CG	Japan	3	2	4	4
CG	Japan	4	3	4	3
CG	Japan	3	3	3	3
CG	Japan	4	2	4	3
CG	Japan	3	3	3	3
CG	Japan	4	3	4	3
CG	Japan	5	5	5	5
CG	Japan	4	3	2	2
CG	Japan	3	2	3	3
CG	Japan	5	5	5	5
CG	Japan	4	3	4	4
CG	Japan	5	5	4	3
CG	Japan	5	4	5	3
CG	Japan	4	4	4	4
CG	Japan	3	3	2	2
CG	Japan	4	3	4	2
CG	Japan	5	5	5	5
CG	Japan	3	3	3	3
CG	Japan	3	3	3	3
CG	Japan	5	4	5	4
CG	Japan	2	2	2	2
CG	Japan	5	4	5	4
CG	Japan	5	4	3	4
CG	Japan	5	4	5	3
CG	Japan	5	5	5	5
CG	Japan	2	1	1	1
CG	Japan	5	5	3	2
CG	Japan	5	4	3	3
CG	Japan	4	3	4	4
CG	Japan	3	3	3	3
CG	Japan	1	2	1	2
CG	Japan	3	3	3	3
CG	Japan	3	2	3	2
CG	Japan	4	4	4	4
CG	Japan	4	3	4	3
CG	Japan	1	1	1	1
CG	Japan	5	3	5	3
CG	Japan	4	4	4	4
CG	Japan	3	1	3	2
CG	Japan	1	1	1	1
CG	Japan	3	3	3	3
CG	Japan	3	3	3	2
CG	Japan	4	1	4	2
CG	Japan	4	3	4	3
CG	Japan	4	3	4	3
CG	Japan	3	3	3	3
CG	Japan	4	4	4	4
CG	Japan	3	3	3	3
CG	Japan	3	3	3	3
CG	Japan	3	4	3	3
CG	Japan	4	3	2	2
CG	Japan	4	2	3	2
CG	Japan	4	3	4	3
CG	Japan	4	3	3	2
CG	Japan	3	3	3	3
CG	Japan	4	4	4	4
CG	Japan	4	3	4	3
CG	Japan	4	4	2	2
CG	Japan	4	3	4	3
CG	Japan	4	3	3	3
CG	Japan	3	1	3	3
CG	Japan	4	4	2	2
CG	Japan	5	3	5	4
CG	Japan	3	3	2	2
CG	Japan	5	5	5	5
CG	Japan	3	3	3	3
CG	Japan	3	2	3	2
CG	Japan	5	3	5	3
CG	Japan	5	5	5	4
CG	Japan	5	4	4	3
CG	Japan	3	3	3	2
CG	Japan	3	2	3	2
CG	Japan	4	4	4	4
CG	Japan	4	2	3	2
CG	Japan	5	5	5	5
CG	Japan	5	5	3	4
CG	Japan	3	2	3	2
CG	Japan	4	3	4	3
CG	Japan	3	2	3	2
CG	Japan	4	4	4	4
CG	Japan	3	3	3	3
CG	Japan	5	5	5	5
CG	Japan	3	3	2	3
CG	Japan	5	5	4	4
CG	Japan	3	2	4	3
CG	Japan	2	2	1	3
CG	Japan	5	5	5	5
CG	Japan	3	3	3	3
CG	Japan	3	4	3	4
CG	Japan	5	4	5	4
CG	Japan	4	3	3	3
CG	Japan	3	3	3	3
CG	Japan	3	3	3	3
CG	Japan	3	3	3	3
CG	Japan	4	4	3	3
CG	Japan	4	3	4	3
CG	Japan	3	2	3	2
CG	Japan	5	4	3	3
CG	Japan	4	3	3	3
CG	Japan	5	3	5	4
CG	Japan	5	5	5	5
CG	Japan	3	2	3	2
CG	Japan	5	4	5	4
CG	Japan	5	4	5	4
CG	Japan	3	3	2	3
CG	Japan	2	2	2	2
CG	Japan	5	4	5	4
CG	Japan	5	5	5	4
CG	Japan	3	3	3	3
CG	Japan	5	5	5	4
CG	Japan	4	4	4	4
CG	Japan	3	3	3	3
CG	Japan	3	3	2	3
CG	Japan	4	3	3	3
CG	Japan	4	4	4	4
CG	Japan	5	4	5	4
CG	Japan	4	3	4	4
CG	Japan	2	3	4	3
CG	Japan	3	2	3	2
CG	Japan	5	2	4	2
CG	Japan	3	3	3	3
CG	Japan	3	3	3	3
CG	Japan	3	3	4	3
CG	Japan	5	5	5	5
CG	Japan	3	1	3	1
CG	Japan	4	4	3	3
CG	Japan	4	4	4	4
CG	Japan	5	4	5	4
CG	Japan	4	4	4	4
CG	Japan	5	5	5	5
CG	Japan	5	5	5	5
CG	Japan	4	4	2	2
CG	Japan	4	4	3	3
CG	Japan	5	4	4	3
CG	Japan	3	3	3	3
CG	Japan	4	3	4	4
CG	Japan	5	4	5	4
CG	Japan	3	3	3	3
CG	Japan	5	5	3	3
CG	Japan	5	4	5	4
CG	Japan	3	3	1	1
CG	Japan	5	4	5	4
CG	Japan	3	2	3	3
CG	Japan	5	4	5	4
CG	Japan	5	3	5	3
CG	Japan	4	4	4	4
CG	Japan	5	4	4	4
CG	Japan	3	4	4	4
CG	Japan	4	2	4	3
CG	Japan	4	2	4	3
CG	Japan	4	3	3	3
CG	Japan	4	3	4	2
CG	Japan	3	3	2	2
CG	Japan	3	3	2	2
CG	Japan	4	3	4	3
CG	Japan	3	3	3	3
CG	Japan	4	3	3	3
CG	Japan	5	4	5	4
CG	Japan	5	3	4	3
CG	Japan	3	1	3	2
CG	Japan	3	2	3	3
CG	Japan	3	3	3	3
CG	Japan	5	5	5	5
CG	Japan	3	3	5	4
CG	Japan	3	3	3	3
CG	Japan	2	2	2	2
CG	Japan	4	3	4	3
CG	Japan	4	4	2	2
CG	Japan	4	3	4	3
CG	Japan	3	2	2	3
CG	Japan	5	4	4	4
CG	Japan	5	4	5	4
CG	Japan	4	4	2	2
CG	Japan	5	5	3	3
CG	Japan	3	1	3	1
CG	Japan	3	3	3	3
CG	Japan	3	2	3	2
CG	Japan	4	4	5	4
CG	Japan	4	2	4	2
CG	Japan	4	3	4	3
CG	Japan	3	3	3	3
CG	Japan	3	3	4	4
CG	Japan	4	4	3	3
CG	Japan	5	5	5	5
CG	Japan	5	4	4	4
CG	Japan	3	2	4	3
CG	Japan	3	3	3	3
CG	Japan	4	4	4	3
CG	Japan	5	3	5	4
CG	Japan	5	4	4	3
CG	Japan	3	3	2	2
CG	Japan	4	4	3	3
CG	Japan	5	5	5	5
CG	Japan	4	3	4	4
CG	Japan	3	1	3	1
CG	Japan	4	3	4	4
CG	Japan	3	2	4	3
CG	Japan	5	2	5	2
CG	Japan	5	4	5	4
CG	Japan	3	3	3	3
CG	Japan	3	2	5	4
CG	Japan	3	1	3	1
CG	Japan	4	3	3	3
CG	Japan	5	1	5	1
CG	Japan	5	5	5	5
CG	Japan	4	3	3	3
CG	Japan	4	3	4	3
CG	Japan	5	5	5	4
CG	Japan	1	1	3	2
CG	Japan	3	2	2	1
CG	Japan	4	4	3	3
CG	Japan	3	2	4	3
CG	Japan	5	4	3	4
CG	Japan	4	4	3	3
CG	Japan	3	3	3	3
CG	Japan	5	5	5	5
CG	Japan	5	4	4	3
CG	Japan	4	4	3	3
CG	Japan	3	3	4	3
CG	Japan	4	3	3	3
CG	Japan	3	4	3	3
CG	Japan	4	3	3	3
CG	Japan	4	2	5	2
CG	Japan	4	3	5	4
CG	Japan	5	4	5	4
CG	Japan	4	3	4	3
CG	Japan	2	2	1	2
CG	Japan	5	4	3	4
CG	Japan	4	4	3	3
CG	Japan	4	1	3	1
CG	Japan	5	5	5	5
CG	Japan	4	3	4	4
CG	Japan	5	5	4	4
CG	Japan	4	3	4	3
CG	Japan	5	4	4	3
CG	Japan	1	1	2	2
CG	Japan	5	5	5	5
CG	Japan	5	4	5	4
CG	Japan	4	4	3	3
CG	Japan	4	2	4	3
CG	Japan	4	4	3	3
CG	Japan	5	4	5	4
CG	Japan	3	3	4	3
CG	Japan	3	2	2	2
CG	Japan	1	1	1	1
CG	Japan	5	4	3	3
CG	Japan	4	4	4	3
CG	Japan	1	2	1	2
CG	Japan	4	3	5	4
CG	Japan	4	3	4	3
CG	Japan	4	3	3	3
CG	Japan	5	5	5	5
CG	Japan	5	4	5	4
CG	Japan	3	3	3	3
CG	Japan	4	3	4	3
CG	Japan	3	3	3	3
CG	Japan	4	3	4	3
CG	Japan	5	4	5	5
CG	Japan	3	1	3	2
CG	Japan	3	3	2	2
CG	Japan	4	3	4	4
CG	Japan	1	1	1	1
CG	Japan	4	3	3	3
CG	Japan	2	3	2	3
CG	Japan	3	3	4	4
CG	Japan	5	5	5	5
CG	Japan	4	4	4	4
CG	Japan	3	2	4	4
CG	Japan	4	2	2	2
CG	Japan	3	3	3	3
CG	Japan	5	5	5	5
CG	Japan	3	3	3	3
CG	Japan	4	3	4	4
CG	Japan	1	1	1	1
CG	Japan	4	3	5	4
CG	Japan	4	1	5	4
CG	Japan	3	3	2	3
CG	Japan	5	3	5	2
CG	Japan	3	3	3	3
CG	Japan	5	3	5	4
CG	Japan	3	3	3	3
CG	Japan	5	4	4	4
CG	Japan	5	3	5	4
CG	Japan	4	4	2	4
CG	Japan	4	2	4	2
CG	Japan	5	4	4	3
CG	Japan	5	2	4	4
CG	Japan	3	2	5	4
CG	Japan	3	2	3	3
CG	Japan	3	2	4	3
CG	Japan	4	4	4	4
CG	Japan	5	3	5	3
CG	Japan	4	2	3	3
CG	Japan	4	3	4	3
CG	Japan	2	1	3	2
CG	Japan	4	1	2	4
CG	Japan	4	3	4	3
CG	Japan	4	4	4	4
CG	Japan	4	2	4	2
CG	Japan	4	3	5	4
CG	Japan	5	4	4	4
CG	Japan	3	4	3	4
CG	Japan	5	5	3	4
CG	Japan	4	3	4	3
CG	Japan	4	3	3	3
CG	Japan	3	2	3	2
CG	Japan	5	5	5	5
CG	Japan	5	4	4	3
CG	Japan	5	5	4	3
CG	Japan	2	2	2	2
CG	Japan	3	2	3	3
CG	Japan	3	3	3	3
CG	Japan	3	3	3	3
CG	Japan	5	5	5	5
CG	Japan	4	4	4	4
CG	Japan	5	5	5	5
CG	Japan	4	3	5	4
CG	Japan	4	3	4	3
CG	Japan	5	4	4	4
CG	Japan	4	3	4	4
CG	Japan	2	3	1	2
CG	Japan	4	4	4	4
CG	Japan	3	4	3	4
CG	Japan	4	3	4	3
CG	Japan	4	4	2	2
CG	Japan	3	3	3	3
CG	Japan	5	4	3	3
CG	Japan	4	3	4	3
CG	Japan	3	4	4	4
CG	Japan	2	2	2	2
CG	Japan	2	1	2	1
CG	Japan	3	3	3	3
CG	Japan	5	4	5	4
CG	Japan	4	4	3	3
CG	Japan	1	1	1	1
CG	Japan	5	4	5	5
CG	Japan	4	3	4	3
CG	Japan	5	4	5	4
CG	Japan	4	3	3	3
CG	Japan	5	4	5	4
CG	Japan	3	2	3	2
CG	Japan	4	4	4	4
CG	Japan	3	2	3	2
CG	Japan	5	4	5	4
CG	Japan	5	4	4	4
CG	Japan	5	4	5	5
CG	Japan	3	3	3	3
CG	Japan	5	3	4	3
CG	Japan	3	3	3	3
CG	Japan	4	4	4	4
CG	Japan	3	3	3	3
CG	Japan	4	3	4	3
CG	Japan	4	2	4	3
CG	Japan	4	3	3	3
CG	Japan	5	3	4	3
CG	Japan	3	2	3	2
CG	Japan	5	4	4	4
CG	Japan	5	5	4	4
CG	Japan	3	3	3	3
CG	Japan	5	5	4	4
CG	Japan	5	4	3	2
CG	Japan	4	3	4	3
CG	Japan	2	4	2	2
CG	Japan	4	2	4	3
CG	Japan	3	2	3	2
CG	Japan	3	3	3	3
CG	Japan	4	3	4	3
CG	Japan	4	2	4	2
CG	Japan	5	3	4	3
CG	Japan	5	3	4	3
CG	Japan	5	5	5	5
CG	Japan	5	4	5	4
CG	Japan	5	4	5	4
CG	Japan	5	4	5	4
CG	Japan	1	2	1	2
CG	Japan	5	4	5	4
CG	Japan	5	5	4	4
CG	Japan	5	5	4	4
CG	Japan	4	4	5	5
CG	Japan	4	4	4	4
CG	Japan	4	3	5	4
CG	Japan	5	4	5	5
CG	Japan	4	2	4	2
CG	Japan	5	3	5	3
CG	Japan	5	2	5	2
CG	Japan	3	3	3	3
CG	Japan	4	2	5	4
CG	Japan	3	3	3	3
CG	Japan	3	3	3	3
CG	Japan	5	4	4	4
CG	Japan	5	5	4	3
CG	Japan	5	5	5	5
CG	Japan	4	4	3	2
CG	Japan	3	3	4	3
CG	Japan	3	3	3	3
CG	Japan	3	3	3	3
CG	Japan	3	3	3	3
CG	Japan	4	3	3	2
CG	Japan	4	3	4	4
CG	Japan	4	2	5	4
CG	Japan	3	3	4	4
CG	Japan	4	3	3	3
CG	Japan	4	4	4	4
CG	Japan	3	2	3	2
CG	Japan	3	1	4	2
CG	Japan	4	3	4	3
CG	Japan	3	3	2	3
CG	Japan	1	1	1	1
CG	Japan	4	3	4	3
CG	Japan	5	5	2	2
CG	Japan	4	3	4	3
CG	Japan	3	3	3	3
CG	Japan	4	4	4	3
CG	Japan	4	4	3	3
CG	Japan	2	2	3	3
CG	Japan	4	3	4	3
CG	Japan	4	1	4	1
CG	Japan	5	4	4	4
CG	Japan	4	3	2	3
CG	Japan	4	3	4	4
CG	Japan	5	5	4	4
CG	Japan	4	4	5	4
CG	Japan	4	3	4	3
CG	Japan	4	4	4	4
CG	Japan	3	3	3	3
CG	Japan	3	3	3	3
CG	Japan	2	3	3	4
CG	Japan	3	2	4	3
CG	Japan	2	2	3	2
CG	Japan	5	4	4	3
CG	Japan	4	2	5	4
CG	Japan	3	2	2	2
CG	Japan	5	5	4	4
CG	Japan	5	5	4	4
CG	Japan	4	2	3	2
CG	Japan	3	3	3	3
CG	Japan	4	4	4	2
CG	Japan	5	4	4	4
CG	Japan	4	2	4	2
CG	Japan	3	2	2	2
CG	Japan	3	3	3	3
CG	Japan	3	1	3	3
CG	Japan	3	3	3	3
CG	Japan	4	3	5	5
CG	Japan	5	4	5	3
CG	Japan	2	2	1	2
CG	Japan	4	3	4	3
CG	Japan	3	3	2	2
CG	Japan	4	3	3	3
CG	Japan	4	3	3	3
CG	Japan	3	3	3	3
CG	Japan	4	3	4	3
CG	Japan	3	3	4	3
CG	Japan	5	4	4	4
CG	Japan	5	4	4	4
CG	Japan	4	3	4	3
CG	Japan	5	3	5	3
CG	Japan	4	3	4	3
CG	Japan	4	3	3	3
CG	Japan	3	2	4	3
CG	Japan	3	3	3	3
CG	Japan	4	3	3	2
CG	Japan	5	4	5	4
CG	Japan	5	4	5	4
CG	Japan	2	2	4	2
CG	Japan	3	3	3	3
CG	Japan	3	3	4	3
CG	Japan	3	3	3	3
CG	Japan	5	4	5	4
CG	Japan	2	2	2	2
CG	Japan	3	3	3	3
CG	Japan	5	4	5	4
CG	Japan	5	5	5	4
CG	Japan	3	3	3	3
CG	Japan	4	2	3	3
CG	Japan	2	2	2	2
CG	Japan	5	4	5	4
CG	Japan	5	4	3	3
CG	Japan	5	5	4	4
CG	Japan	5	2	5	2
CG	Japan	4	4	4	4
CG	Japan	2	3	2	2
CG	Japan	5	4	4	4
CG	Japan	3	2	2	3
CG	Japan	4	3	4	3
CG	Japan	4	2	4	3
CG	Japan	4	4	3	3
CG	Japan	4	2	4	3
CG	Japan	5	4	3	5
CG	Japan	5	5	3	3
CG	Japan	3	3	3	3
CG	Japan	5	3	5	4
CG	Japan	4	3	5	4
CG	Japan	3	3	3	3
CG	Japan	3	3	3	3
CG	Japan	4	2	4	2
CG	Japan	5	3	3	2
CG	Japan	3	2	2	2
CG	Japan	4	4	3	3
CG	Japan	5	2	4	3
CG	Japan	3	3	3	3
CG	Japan	4	3	4	3
CG	Japan	4	3	4	4
CG	Japan	5	4	5	3
CG	Japan	3	3	3	3
CG	Japan	4	3	4	3
CG	Japan	5	4	4	3
CG	Japan	4	4	4	4
CG	Japan	3	2	4	2
CG	Japan	4	3	4	4
CG	Japan	2	2	2	2
CG	Japan	5	4	5	4
CG	Japan	5	4	4	3
CG	Japan	4	2	4	3
CG	Japan	2	2	2	2
CG	Japan	4	2	4	2
CG	Japan	5	4	5	4
CG	Japan	4	4	3	2
CG	Japan	4	4	4	4
CG	Japan	4	4	2	3
CG	Japan	4	4	4	4
CG	Japan	4	4	4	4
CG	Japan	5	5	5	4
CG	Japan	5	5	5	5
CG	Japan	2	3	4	3
CG	Japan	5	4	3	3
CG	Japan	3	2	3	2
CG	Japan	4	3	4	3
CG	Japan	4	3	2	2
CG	Japan	5	4	3	3
CG	Japan	3	3	3	3
CG	Japan	4	3	4	4
CG	Japan	3	3	3	3
CG	Japan	1	1	1	1
CG	Japan	1	1	1	2
CG	Japan	5	4	5	4
CG	Japan	5	4	5	4
CG	Japan	3	3	4	4
CG	Japan	4	3	4	3
CG	Japan	5	5	5	5
CG	Japan	5	3	5	4
CG	Japan	5	4	5	4
CG	Japan	3	3	3	3
CG	Japan	5	5	5	5
CG	Japan	4	3	4	3
CG	Japan	5	5	3	3
CG	Japan	1	1	1	1
CG	Japan	5	4	3	2
CG	Japan	5	4	5	5
CG	Japan	3	3	3	3
CG	Japan	2	2	1	1
CG	Japan	5	3	3	2
CG	Japan	2	2	2	2
CG	Japan	5	4	5	4
CG	Japan	4	3	5	4
CG	Japan	5	4	4	4
CG	Japan	5	3	5	3
CG	Japan	5	5	5	5
CG	Japan	4	3	5	4
CG	Japan	4	2	4	2
CG	Japan	4	4	4	4
CG	Japan	5	4	5	4
CG	Japan	1	1	1	1
CG	Japan	1	1	1	1
CG	Japan	5	5	5	5
CG	Japan	5	4	4	2
CG	Japan	4	4	5	5
CG	Japan	4	2	4	4
CG	Japan	3	2	4	3
CG	Japan	4	4	4	4
CG	Japan	5	3	4	3
CG	Japan	3	3	2	2
CG	Japan	5	5	5	5
CG	Japan	3	3	3	3
CG	Japan	5	5	4	4
CG	Japan	5	4	5	4
CG	Japan	5	4	5	4
CG	Japan	4	4	5	4
CG	Japan	3	2	3	3
CG	Japan	5	4	4	3
CG	Japan	5	4	5	5
CG	Japan	2	2	2	2
CG	Japan	4	4	4	4
CG	Japan	4	3	4	4
CG	Japan	4	4	4	3
CG	Japan	3	3	3	3
CG	Japan	5	5	5	5
CG	Japan	3	3	2	2
CG	Japan	5	5	4	4
CG	Japan	3	2	2	3
CG	Japan	4	3	3	3
CG	Japan	3	3	4	4
CG	Japan	3	3	3	3
CG	Japan	4	3	5	3
CG	Japan	5	4	5	4
CG	Japan	2	1	1	1
CG	Japan	4	3	4	3
CG	Japan	3	3	2	3
CG	Japan	5	5	2	2
CG	Japan	2	2	2	2
CG	Japan	3	2	3	2
CG	Japan	4	3	4	4
CG	Japan	3	3	3	3
CG	Japan	5	4	5	4
CG	Japan	2	2	2	2
CG	Japan	4	3	4	3
CG	Japan	4	3	3	3
CG	Japan	5	3	4	3
CG	Japan	3	3	3	3
CG	Japan	5	4	5	5
CG	Japan	5	4	4	3
CG	Japan	3	2	4	3
CG	Japan	5	3	5	3
CG	Japan	4	4	4	4
CG	Japan	5	4	5	4
CG	Japan	4	4	3	3
CG	Japan	3	3	3	3
CG	Japan	5	4	4	5
CG	Japan	3	3	3	3
CG	Japan	4	3	3	2
CG	Japan	5	4	4	4
CG	Japan	4	4	4	3
CG	Japan	3	2	3	2
CG	Japan	3	2	3	2
CG	Japan	4	3	4	3
CG	Japan	3	3	2	3
CG	Japan	5	4	5	4
CG	Japan	3	2	1	1
CG	Japan	3	3	3	3
CG	Japan	5	3	5	3
CG	Japan	1	1	3	3
CG	Japan	4	3	4	3
CG	Japan	4	1	4	1
CG	Japan	4	3	4	3
CG	Japan	5	4	4	3
CG	Japan	2	1	2	1
CG	Japan	3	2	3	3
CG	Japan	5	4	5	4
CG	Japan	5	4	4	3
CG	Japan	4	3	5	5
CG	Japan	4	3	4	2
CG	Japan	3	3	3	3
CG	Japan	3	1	3	1
CG	Japan	4	4	4	4
CG	Japan	4	2	4	4
CG	Japan	5	4	4	4
CG	Japan	4	3	4	3
CG	Japan	5	4	3	2
CG	Japan	4	4	3	3
CG	Japan	4	3	3	3
CG	Japan	3	3	5	4
CG	Japan	4	1	4	2
CG	Japan	5	4	5	5
CG	Japan	5	3	4	3
CG	Japan	4	4	3	3
CG	Japan	2	2	3	2
CG	Japan	1	2	2	2
T1	Japan	5	5	5	5
T1	Japan	4	4	4	4
T1	Japan	4	4	4	4
T1	Japan	5	3	5	3
T1	Japan	5	4	4	3
T1	Japan	3	3	3	3
T1	Japan	4	2	5	2
T1	Japan	4	2	4	2
T1	Japan	3	3	3	3
T1	Japan	3	1	2	1
T1	Japan	4	1	4	1
T1	Japan	3	3	3	3
T1	Japan	4	4	4	4
T1	Japan	5	3	5	3
T1	Japan	3	3	3	3
T1	Japan	4	4	3	3
T1	Japan	4	4	3	3
T1	Japan	4	3	3	3
T1	Japan	5	3	4	3
T1	Japan	5	1	5	5
T1	Japan	5	5	4	4
T1	Japan	5	3	5	3
T1	Japan	3	3	3	3
T1	Japan	4	3	4	3
T1	Japan	5	5	5	2
T1	Japan	5	3	2	2
T1	Japan	4	3	4	4
T1	Japan	5	4	5	4
T1	Japan	5	4	3	3
T1	Japan	4	3	3	3
T1	Japan	3	3	4	3
T1	Japan	4	4	4	4
T1	Japan	5	4	3	3
T1	Japan	5	4	5	4
T1	Japan	5	4	5	4
T1	Japan	3	3	2	3
T1	Japan	5	5	5	5
T1	Japan	1	1	1	1
T1	Japan	3	3	3	3
T1	Japan	3	3	3	3
T1	Japan	4	3	4	3
T1	Japan	3	3	3	3
T1	Japan	4	4	4	4
T1	Japan	2	2	4	4
T1	Japan	5	5	5	5
T1	Japan	3	2	4	3
T1	Japan	3	3	4	3
T1	Japan	4	3	3	3
T1	Japan	5	3	4	3
T1	Japan	4	3	4	3
T1	Japan	5	4	5	5
T1	Japan	3	3	3	3
T1	Japan	2	3	4	4
T1	Japan	1	1	4	4
T1	Japan	1	2	1	1
T1	Japan	5	5	5	2
T1	Japan	4	3	4	3
T1	Japan	3	3	3	3
T1	Japan	5	4	4	3
T1	Japan	5	4	5	4
T1	Japan	4	2	2	2
T1	Japan	3	2	3	3
T1	Japan	4	1	4	1
T1	Japan	4	3	4	3
T1	Japan	4	3	4	3
T1	Japan	4	3	4	3
T1	Japan	4	3	4	3
T1	Japan	3	3	3	3
T1	Japan	4	4	3	3
T1	Japan	4	3	3	3
T1	Japan	5	5	5	5
T1	Japan	4	2	4	3
T1	Japan	5	5	5	5
T1	Japan	4	2	4	3
T1	Japan	3	3	3	3
T1	Japan	5	4	4	3
T1	Japan	3	1	3	1
T1	Japan	5	4	5	4
T1	Japan	4	4	4	3
T1	Japan	5	3	5	4
T1	Japan	5	4	5	4
T1	Japan	2	2	2	2
T1	Japan	5	4	3	3
T1	Japan	4	3	2	2
T1	Japan	5	4	5	4
T1	Japan	3	3	3	3
T1	Japan	4	3	4	3
T1	Japan	4	4	4	4
T1	Japan	5	5	5	5
T1	Japan	5	4	5	4
T1	Japan	4	3	3	3
T1	Japan	4	3	3	3
T1	Japan	2	2	3	3
T1	Japan	3	2	2	2
T1	Japan	3	2	2	2
T1	Japan	3	3	3	3
T1	Japan	3	3	3	3
T1	Japan	4	3	4	3
T1	Japan	4	3	3	3
T1	Japan	5	4	5	5
T1	Japan	4	4	4	4
T1	Japan	4	3	3	3
T1	Japan	5	4	3	3
T1	Japan	4	4	4	4
T1	Japan	5	4	5	4
T1	Japan	5	3	4	3
T1	Japan	2	2	2	2
T1	Japan	4	4	3	3
T1	Japan	5	4	5	4
T1	Japan	3	2	3	2
T1	Japan	4	3	4	3
T1	Japan	3	3	3	3
T1	Japan	4	4	4	4
T1	Japan	3	3	3	3
T1	Japan	5	4	3	2
T1	Japan	5	3	4	3
T1	Japan	3	2	3	2
T1	Japan	4	3	4	3
T1	Japan	5	4	4	4
T1	Japan	3	3	3	3
T1	Japan	3	1	3	1
T1	Japan	2	4	3	4
T1	Japan	5	4	5	5
T1	Japan	5	4	5	4
T1	Japan	1	1	2	2
T1	Japan	4	4	2	2
T1	Japan	5	3	3	3
T1	Japan	3	2	3	3
T1	Japan	4	2	4	2
T1	Japan	3	1	3	1
T1	Japan	4	4	5	4
T1	Japan	2	1	1	2
T1	Japan	4	3	3	3
T1	Japan	4	3	5	4
T1	Japan	2	2	2	2
T1	Japan	5	5	5	3
T1	Japan	5	3	5	4
T1	Japan	5	4	4	4
T1	Japan	4	3	4	4
T1	Japan	1	2	3	2
T1	Japan	5	4	3	3
T1	Japan	5	4	3	3
T1	Japan	4	3	3	3
T1	Japan	1	1	1	1
T1	Japan	4	3	3	3
T1	Japan	4	3	4	4
T1	Japan	3	3	1	1
T1	Japan	3	3	3	3
T1	Japan	4	4	3	3
T1	Japan	4	3	4	3
T1	Japan	1	1	1	1
T1	Japan	5	5	5	5
T1	Japan	5	4	4	4
T1	Japan	5	3	3	3
T1	Japan	4	3	4	3
T1	Japan	4	3	2	3
T1	Japan	5	5	4	3
T1	Japan	4	3	4	3
T1	Japan	5	4	4	4
T1	Japan	5	4	5	4
T1	Japan	3	2	2	2
T1	Japan	4	3	5	4
T1	Japan	4	3	5	5
T1	Japan	4	4	3	3
T1	Japan	5	3	4	3
T1	Japan	5	4	5	5
T1	Japan	3	3	3	3
T1	Japan	5	5	4	4
T1	Japan	3	1	4	4
T1	Japan	4	4	4	4
T1	Japan	3	3	4	3
T1	Japan	5	3	5	3
T1	Japan	4	4	3	3
T1	Japan	3	3	3	3
T1	Japan	3	2	4	3
T1	Japan	4	3	4	4
T1	Japan	5	5	5	5
T1	Japan	4	4	4	4
T1	Japan	3	2	3	2
T1	Japan	5	4	2	4
T1	Japan	4	4	4	3
T1	Japan	4	3	4	3
T1	Japan	4	3	4	3
T1	Japan	4	2	3	3
T1	Japan	3	3	3	3
T1	Japan	4	4	4	4
T1	Japan	3	4	3	3
T1	Japan	3	3	3	3
T1	Japan	3	2	2	2
T1	Japan	5	4	5	4
T1	Japan	3	2	3	3
T1	Japan	5	4	5	5
T1	Japan	3	3	3	3
T1	Japan	5	5	5	5
T1	Japan	4	3	3	2
T1	Japan	5	4	2	2
T1	Japan	5	3	5	3
T1	Japan	5	4	5	4
T1	Japan	4	4	4	2
T1	Japan	4	3	4	4
T1	Japan	1	1	2	2
T1	Japan	3	3	3	3
T1	Japan	3	2	4	3
T1	Japan	3	3	4	2
T1	Japan	4	4	4	4
T1	Japan	4	4	4	4
T1	Japan	3	3	3	3
T1	Japan	4	4	2	2
T1	Japan	5	4	5	4
T1	Japan	1	2	2	4
T1	Japan	4	4	5	4
T1	Japan	2	1	2	1
T1	Japan	4	3	5	3
T1	Japan	4	3	5	4
T1	Japan	5	4	5	5
T1	Japan	4	4	5	5
T1	Japan	5	4	4	4
T1	Japan	5	5	4	4
T1	Japan	3	3	3	3
T1	Japan	2	2	3	3
T1	Japan	3	3	3	3
T1	Japan	1	1	1	1
T1	Japan	4	4	3	3
T1	Japan	5	5	5	5
T1	Japan	3	2	2	2
T1	Japan	5	3	5	3
T1	Japan	3	3	3	3
T1	Japan	5	5	4	4
T1	Japan	5	5	5	5
T1	Japan	4	3	5	4
T1	Japan	5	5	4	4
T1	Japan	5	4	5	4
T1	Japan	4	3	2	3
T1	Japan	5	4	5	4
T1	Japan	2	2	3	2
T1	Japan	5	4	5	4
T1	Japan	5	4	5	5
T1	Japan	5	4	5	4
T1	Japan	5	5	5	5
T1	Japan	1	1	2	2
T1	Japan	1	1	2	2
T1	Japan	1	1	1	1
T1	Japan	4	2	4	3
T1	Japan	1	1	2	2
T1	Japan	5	4	5	4
T1	Japan	4	4	5	5
T1	Japan	4	3	4	3
T1	Japan	4	4	4	4
T1	Japan	3	3	3	3
T1	Japan	4	3	4	3
T1	Japan	2	3	3	4
T1	Japan	4	3	4	3
T1	Japan	5	5	4	4
T1	Japan	5	4	2	5
T1	Japan	5	5	4	4
T1	Japan	3	2	3	2
T1	Japan	1	2	1	2
T1	Japan	5	4	5	4
T1	Japan	5	5	4	4
T1	Japan	5	4	5	4
T1	Japan	4	4	4	4
T1	Japan	4	3	5	4
T1	Japan	5	3	5	3
T1	Japan	5	5	5	5
T1	Japan	4	3	5	4
T1	Japan	2	2	2	2
T1	Japan	5	3	3	3
T1	Japan	3	3	3	3
T1	Japan	4	3	2	3
T1	Japan	3	1	3	1
T1	Japan	4	2	4	2
T1	Japan	5	4	4	4
T1	Japan	2	2	2	2
T1	Japan	4	4	4	4
T1	Japan	4	1	2	1
T1	Japan	3	3	4	3
T1	Japan	1	1	1	1
T1	Japan	4	1	3	2
T1	Japan	3	3	3	3
T1	Japan	4	2	4	2
T1	Japan	3	3	3	3
T1	Japan	5	4	5	4
T1	Japan	3	3	4	4
T1	Japan	3	3	3	3
T1	Japan	4	3	3	2
T1	Japan	2	4	4	3
T1	Japan	5	5	5	5
T1	Japan	2	2	1	2
T1	Japan	5	2	4	2
T1	Japan	3	3	3	3
T1	Japan	5	5	5	5
T1	Japan	5	5	2	2
T1	Japan	2	2	3	2
T1	Japan	5	5	5	5
T1	Japan	5	5	4	4
T1	Japan	3	1	3	2
T1	Japan	5	5	5	5
T1	Japan	5	5	5	5
T1	Japan	5	5	5	5
T1	Japan	2	1	1	1
T1	Japan	5	4	2	2
T1	Japan	5	5	5	5
T1	Japan	1	1	4	2
T1	Japan	3	3	3	3
T1	Japan	3	3	3	3
T1	Japan	3	3	2	2
T1	Japan	5	5	2	2
T1	Japan	1	1	2	2
T1	Japan	5	4	5	4
T1	Japan	4	4	4	3
T1	Japan	4	2	4	2
T1	Japan	5	4	5	4
T1	Japan	3	2	3	2
T1	Japan	3	2	2	2
T1	Japan	3	3	3	3
T1	Japan	4	3	4	4
T1	Japan	4	3	4	3
T1	Japan	5	5	5	5
T1	Japan	4	4	3	3
T1	Japan	5	5	5	5
T1	Japan	5	4	5	4
T1	Japan	4	4	4	4
T1	Japan	4	3	4	3
T1	Japan	4	3	4	3
T1	Japan	5	4	5	4
T1	Japan	4	3	3	3
T1	Japan	4	4	4	3
T1	Japan	4	3	4	3
T1	Japan	3	2	3	3
T1	Japan	5	5	4	3
T1	Japan	3	3	3	3
T1	Japan	3	2	3	3
T1	Japan	5	4	5	5
T1	Japan	4	3	5	4
T1	Japan	5	4	4	3
T1	Japan	3	2	5	4
T1	Japan	4	2	5	2
T1	Japan	4	2	3	2
T1	Japan	2	3	2	2
T1	Japan	3	2	3	3
T1	Japan	4	3	4	3
T1	Japan	3	3	3	3
T1	Japan	3	3	3	3
T1	Japan	3	3	3	3
T1	Japan	5	2	5	4
T1	Japan	4	3	4	3
T1	Japan	5	4	5	4
T1	Japan	1	1	1	1
T1	Japan	4	4	3	3
T1	Japan	5	4	4	3
T1	Japan	5	4	5	4
T1	Japan	3	3	5	4
T1	Japan	3	2	3	2
T1	Japan	3	3	3	3
T1	Japan	4	4	4	4
T1	Japan	4	2	4	3
T1	Japan	4	4	4	4
T1	Japan	3	2	3	2
T1	Japan	5	4	4	4
T1	Japan	5	5	5	5
T1	Japan	3	3	3	3
T1	Japan	5	5	5	5
T1	Japan	5	4	5	4
T1	Japan	3	4	2	3
T1	Japan	3	3	2	3
T1	Japan	3	3	3	3
T1	Japan	2	1	2	2
T1	Japan	2	1	2	2
T1	Japan	4	4	4	3
T1	Japan	4	3	4	3
T1	Japan	4	4	4	4
T1	Japan	3	3	4	3
T1	Japan	4	3	5	4
T1	Japan	3	2	3	2
T1	Japan	3	3	3	3
T1	Japan	5	4	5	4
T1	Japan	4	3	4	4
T1	Japan	5	4	4	4
T1	Japan	4	3	5	4
T1	Japan	5	4	5	4
T1	Japan	4	2	3	2
T1	Japan	4	3	4	3
T1	Japan	5	4	4	3
T1	Japan	5	4	5	4
T1	Japan	2	3	2	3
T1	Japan	3	3	3	3
T1	Japan	3	3	4	3
T1	Japan	3	3	3	3
T1	Japan	4	3	4	4
T1	Japan	4	4	4	4
T1	Japan	4	3	3	3
T1	Japan	5	5	4	5
T1	Japan	4	3	4	3
T1	Japan	3	3	3	3
T1	Japan	2	3	3	3
T1	Japan	5	4	5	4
T1	Japan	4	4	4	4
T1	Japan	5	5	5	5
T1	Japan	4	3	4	4
T1	Japan	3	2	4	3
T1	Japan	2	2	2	2
T1	Japan	5	4	3	3
T1	Japan	4	4	4	4
T1	Japan	4	3	4	3
T1	Japan	4	4	4	3
T1	Japan	4	3	4	3
T1	Japan	3	3	4	3
T1	Japan	3	3	3	3
T1	Japan	4	4	3	3
T1	Japan	3	3	4	5
T1	Japan	4	3	4	3
T1	Japan	4	4	3	2
T1	Japan	5	5	5	5
T1	Japan	5	4	4	3
T1	Japan	4	1	5	4
T1	Japan	4	4	3	3
T1	Japan	3	3	2	2
T1	Japan	4	3	4	3
T1	Japan	4	1	4	2
T1	Japan	3	3	2	3
T1	Japan	4	3	4	3
T1	Japan	3	3	4	3
T1	Japan	5	5	3	3
T1	Japan	5	4	5	4
T1	Japan	5	4	3	3
T1	Japan	5	5	5	4
T1	Japan	5	4	4	4
T1	Japan	3	3	3	3
T1	Japan	3	2	4	3
T1	Japan	5	3	5	5
T1	Japan	4	2	4	3
T1	Japan	5	4	5	4
T1	Japan	5	4	5	4
T1	Japan	1	1	1	1
T1	Japan	5	5	5	5
T1	Japan	3	1	3	2
T1	Japan	4	4	4	4
T1	Japan	5	3	3	3
T1	Japan	5	4	5	5
T1	Japan	4	3	3	3
T1	Japan	4	3	3	3
T1	Japan	2	2	1	1
T1	Japan	4	3	3	2
T1	Japan	4	3	5	4
T1	Japan	5	5	5	5
T1	Japan	5	3	5	3
T1	Japan	5	5	5	5
T1	Japan	4	3	5	4
T1	Japan	4	4	3	4
T1	Japan	1	1	1	1
T1	Japan	5	5	5	5
T1	Japan	5	4	5	5
T1	Japan	5	4	3	4
T1	Japan	2	2	2	2
T1	Japan	5	4	3	3
T1	Japan	4	2	2	2
T1	Japan	5	5	5	5
T1	Japan	3	4	4	3
T1	Japan	5	5	4	4
T1	Japan	3	2	2	2
T1	Japan	1	1	1	1
T1	Japan	5	4	2	3
T1	Japan	4	3	4	3
T1	Japan	3	4	4	4
T1	Japan	3	3	3	3
T1	Japan	4	3	4	3
T1	Japan	3	2	5	4
T1	Japan	5	4	5	5
T1	Japan	5	5	4	4
T1	Japan	4	3	4	3
T1	Japan	3	2	3	2
T1	Japan	5	5	3	2
T1	Japan	1	1	4	4
T1	Japan	5	3	5	5
T1	Japan	4	3	2	2
T1	Japan	3	2	2	2
T1	Japan	3	3	3	3
T1	Japan	5	5	4	3
T1	Japan	5	4	4	4
T1	Japan	5	5	5	5
T1	Japan	5	4	5	4
T1	Japan	5	5	4	4
T1	Japan	4	2	4	4
T1	Japan	5	4	5	4
T1	Japan	3	3	3	3
T1	Japan	5	4	4	4
T1	Japan	1	1	1	1
T1	Japan	3	3	3	3
T1	Japan	4	4	3	3
T1	Japan	4	3	4	3
T1	Japan	5	5	5	4
T1	Japan	5	5	5	5
T1	Japan	5	3	4	3
T1	Japan	3	3	4	4
T1	Japan	3	2	3	2
T1	Japan	4	3	4	3
T1	Japan	4	3	4	3
T1	Japan	5	4	5	4
T1	Japan	3	3	3	3
T1	Japan	3	3	3	3
T1	Japan	5	5	5	5
T1	Japan	4	3	4	3
T1	Japan	4	4	3	4
T1	Japan	5	5	5	5
T1	Japan	4	3	3	3
T1	Japan	5	4	5	4
T1	Japan	4	4	4	4
T1	Japan	3	3	2	3
T1	Japan	4	3	4	3
T1	Japan	5	3	5	3
T1	Japan	3	3	3	3
T1	Japan	3	3	3	3
T1	Japan	4	4	3	3
T1	Japan	3	3	3	3
T1	Japan	2	1	3	2
T1	Japan	5	3	5	4
T1	Japan	3	3	3	3
T1	Japan	2	2	3	3
T1	Japan	3	3	3	3
T1	Japan	5	5	4	5
T1	Japan	3	1	3	2
T1	Japan	3	2	3	2
T1	Japan	4	4	3	3
T1	Japan	3	2	3	2
T1	Japan	4	3	4	3
T1	Japan	5	4	2	2
T1	Japan	4	3	4	3
T1	Japan	5	5	5	5
T1	Japan	3	2	2	2
T1	Japan	4	4	2	2
T1	Japan	3	3	3	3
T1	Japan	5	5	5	5
T1	Japan	3	3	3	3
T1	Japan	4	3	4	3
T1	Japan	2	2	2	2
T1	Japan	4	5	4	5
T1	Japan	3	2	3	2
T1	Japan	5	2	4	2
T1	Japan	5	5	3	3
T1	Japan	3	3	4	3
T1	Japan	4	4	4	4
T1	Japan	5	5	5	5
T1	Japan	3	2	4	4
T1	Japan	3	3	3	3
T1	Japan	3	2	3	3
T1	Japan	5	5	5	5
T1	Japan	4	2	4	4
T1	Japan	5	3	5	3
T1	Japan	4	3	4	3
T1	Japan	5	4	5	4
T1	Japan	4	3	4	3
T1	Japan	4	3	4	3
T1	Japan	5	3	5	3
T1	Japan	5	4	5	4
T1	Japan	3	2	3	2
T1	Japan	5	4	5	4
T1	Japan	3	3	3	3
T1	Japan	3	2	3	3
T1	Japan	4	3	3	3
T1	Japan	2	2	2	2
T1	Japan	3	3	3	3
T1	Japan	5	4	5	4
T1	Japan	3	3	3	3
T1	Japan	4	4	4	4
T1	Japan	5	5	5	5
T1	Japan	4	4	3	3
T1	Japan	4	3	4	4
T1	Japan	5	5	5	5
T1	Japan	4	3	4	3
T1	Japan	5	5	2	2
T1	Japan	2	2	1	2
T1	Japan	5	4	4	4
T1	Japan	3	3	3	3
T1	Japan	5	4	5	5
T1	Japan	4	4	3	3
T1	Japan	3	2	4	3
T1	Japan	5	5	5	5
T1	Japan	2	2	3	2
T1	Japan	2	2	2	2
T1	Japan	2	2	1	3
T1	Japan	3	2	4	3
T1	Japan	5	4	4	3
T1	Japan	3	3	3	2
T1	Japan	5	4	4	3
T1	Japan	4	3	4	3
T1	Japan	5	4	2	2
T1	Japan	5	4	3	4
T1	Japan	4	3	4	3
T1	Japan	5	5	5	3
T1	Japan	5	4	4	2
T1	Japan	3	2	3	3
T1	Japan	5	5	5	5
T1	Japan	4	4	4	4
T1	Japan	5	3	4	3
T1	Japan	3	3	2	3
T1	Japan	4	3	4	3
T1	Japan	3	2	3	3
T1	Japan	4	3	4	2
T1	Japan	5	4	5	4
T1	Japan	4	3	4	4
T1	Japan	3	3	2	2
T1	Japan	4	3	4	3
T1	Japan	3	3	3	3
T1	Japan	2	2	2	2
T1	Japan	4	3	3	4
T1	Japan	4	3	3	3
T1	Japan	3	3	3	3
T1	Japan	5	4	5	4
T1	Japan	2	2	1	1
T1	Japan	4	4	4	2
T1	Japan	5	3	5	5
T1	Japan	4	3	4	3
T1	Japan	5	5	3	4
T1	Japan	4	4	4	3
T1	Japan	3	1	2	1
T1	Japan	4	4	4	3
T1	Japan	5	5	4	3
T1	Japan	4	2	2	2
T1	Japan	5	4	5	4
T1	Japan	4	3	5	5
T1	Japan	3	3	4	4
[truncated: 10,386 more rows]
